# Supplementary material for: Biodegradation of Polystyrene by Galleria mellonella: Identification of Potential Enzymes Involved in the Degradative Pathway
Source: Int J Mol Sci. 2024 Jan 27;25(3):1576. doi: 10.3390/ijms25031576 (PMC10855133; doi:10.3390/ijms25031576)
Supplement: Supplementary file 1 [file ijms-25-01576-s001.zip]

Archive with 1 entries (1 files):
- ijms-2805945-supplementary.pdf
